# Supplementary material for: Differential Nutrient Inadequacy Among Vietnamese Youth: Results of a Multi-Location and Multi-Group 24-Hour Recall Survey
Source: Nutrients. 2025 Dec 31;18(1):130. doi: 10.3390/nu18010130 (PMC12788094; doi:10.3390/nu18010130)
Supplement: Supplementary file 1 [file nutrients-18-00130-s001.zip]

Archive with 1 entries (1 files):
- nutrients-4060960-supplementary.pdf
